# Supplementary material for: Takotsubo Syndrome during COVID-19 Pandemic in the Veneto Region, Italy
Source: Viruses. 2022 Sep 6;14(9):1971. doi: 10.3390/v14091971 (PMC9506046; doi:10.3390/v14091971)
Supplement: Supplementary file 1 [file viruses-14-01971-s001.zip]

Archive with 1 entries (1 files):
- viruses-1863136-Supplementary.pdf
